# Supplementary material for: Associations of Betatrophin/ANGPTL8 with Septic Dyslipidemia in Human Peritonitis: An Explorative Analysis
Source: Biomedicines. 2022 Dec 6;10(12):3151. doi: 10.3390/biomedicines10123151 (PMC9775570; doi:10.3390/biomedicines10123151)
Supplement: Supplementary file 1 [file biomedicines-10-03151-s001.zip]

Archive with 1 entries (1 files):
- biomedicines-2017139-supplementary.pdf
